# Supplementary material for: Reversible Lectin Binding to Glycan-Functionalized Graphene
Source: Int J Mol Sci. 2021 Jun 22;22(13):6661. doi: 10.3390/ijms22136661 (PMC8267698; doi:10.3390/ijms22136661)
Supplement: Supplementary file 1 [file ijms-22-06661-s001.zip]

Archive with 1 entries (1 files):
- ijms-1257018-supplementary.pdf
